# Supplementary material for: Structural insights into multiplexed pharmacological actions of tirzepatide and peptide 20 at the GIP, GLP-1 or glucagon receptors
Source: Nat Commun. 2022 Feb 25;13:1057. doi: 10.1038/s41467-022-28683-0 (PMC8881610; doi:10.1038/s41467-022-28683-0)
Supplement: Supplementary file 3 — Source Data [file 41467_2022_28683_MOESM3_ESM.xlsx]

## Sheet: Figure 3d
Figure 3d
		Log [Tirzepatide] (M)	WT			Y36A			W90A			Y141A			Y145A			D191A			R370A
		-6	97.7581	97.8266	98.1436	96.9801	98.1748	96.6277	98.5243	98.1216	98.4589	98.7824	98.4679	98.9911	99.7548	99.3144	99.9846	99.9485	99.6447	99.9846	100.048	99.6904	100.505
		-7	98.4585	98.1238	98.3572	99.3125	98.8686	98.5028	95.1297	95.1332	94.4682	96.8315	97.2161	97.2305	98.8679	98.5718	99.1068	100.052	99.5924	99.1068	99.98	99.4843	100.225
		-8	98.6243	98.2044	98.7304	99.1013	98.8854	99.3653	63.0407	62.5551	58.8801	86.3749	86.8408	84.4583	96.3191	95.8663	95.4046	97.3751	97.0574	95.4046	97.0357	96.5586	96.1632
		-9	97.5054	97.0645	97.1573	96.268	95.9721	95.8346	9.23495	1.68828	5.44537	27.6346	24.198	22.8052	68.6287	68.728	64.4583	76.4358	77.5341	64.4583	67.2384	69.2368	63.3806
		-10	86.6225	87.4253	85.2643	68.1908	67.9859	64.6848	4.54412	0.385189	3.96138	9.97002	6.59642	5.04217	14.1188	13.6775	11.2477	16.0965	14.6298	11.2477	6.74223	11.254	13.0005
		-11	18.7772	15.1543	17.1779	5.79641	1.2684	7.96607	4.40476	-0.338568	8.22722	7.56575	6.76004	3.14391	8.67524	9.74619	5.41763	2.73187	8.62791	5.41763	8.30322	8.79112	10.5024
		-12	4.09047	4.01877	4.18931	-0.0556204	-1.00057	6.86412	6.38034	3.1541	6.44384	7.57922	9.16595	4.2968	5.06093	9.25851	6.32716	3.52641	9.95025	6.32716	5.04109	9.96828	6.28254
		-13	3.50659	4.67349	3.49118	4.00181	3.55588	6.35525	7.04362	7.54609	5.4751	7.02908	8.42145	5.70937	6.32839	8.70221	6.68391	4.43036	8.74744	6.68391	4.25374	9.37238	8.44892

## Sheet: Figure 3e
Figure 3e
		Log [Tirzepatide] (M)	WT			Y152A			Y148A			K197A			R190A			W214A			Y205A			R299A			N300A
		-6	98.1765	97.891	98.2683	98.0935	97.8085	98.131	98.3391	97.9903	98.3685	74.9435	75.5327	73.4204	86.7389	86.7919	85.4187	97.3289	97.1037	97.2925	97.6939	97.35	97.665	98.3654	98.2944	98.6853	81.8159	84.1991	79.9266
		-7	98.0317	97.7602	98.0734	96.9417	96.6867	96.9416	96.684	96.4125	96.4284	24.6984	26.6481	24.3868	31.8702	33.9109	30.9234	96.1475	95.8415	95.7973	93.6518	93.3126	92.9555	95.8135	95.9691	95.962	31.7402	39.1606	30.3315
		-8	96.1552	95.9713	96.1607	86.1013	86.0346	84.7112	85.5141	85.44	84.2308	4.81769	5.66859	4.19905	7.33988	9.33149	6.8875	90.3545	90.0924	89.4557	50.8813	53.036	49.3777	74.6531	76.7294	73.6115	8.93686	7.76347	6.90187
		-9	81.4641	81.7904	80.3592	18.9336	16.5852	16.0937	16.0892	14.9412	15.2029	4.82222	5.17946	4.54537	4.8415	7.01356	4.82763	37.4985	38.7931	36.2347	9.5082	8.59064	7.53473	8.94653	14.7807	7.32607	7.58752	6.6381	4.94428
		-10	13.4009	10.6807	12.8533	8.51721	6.42187	7.85765	3.61608	2.8069	3.63406	5.25011	5.71533	4.78063	4.98561	7.63142	5.06762	8.38031	5.46397	8.16298	7.86198	7.21814	5.35474	2.97768	9.35578	0.79738	7.57492	6.78338	5.31872
		-11	2.39051	0.988972	2.68765	8.01148	5.8973	7.79666	3.65533	3.38691	3.43031	5.50097	7.24493	5.80681	5.50658	8.53642	5.16954	5.92048	3.53447	5.01765	7.85299	7.55888	5.07471	2.14199	8.94202	0.641843	7.2224	6.2814	5.60132
		-12	2.30632	2.141	1.77459	6.18728	7.428	6.57317	3.5651	5.57771	3.77078	3.93169	7.10298	4.34179	5.32296	9.68197	5.48603	5.72606	5.45865	5.66666	7.91531	7.73807	6.17849	2.9487	9.54391	1.05495	7.51067	6.7609	5.07915
		-13	3.02324	5.50667	3.21222	7.70717	5.24324	6.11783	5.81803	9.08598	5.66618	5.69493	5.26785	5.84243	6.87934	7.84366	6.70139	7.4827	8.0884	7.23797	9.42186	9.42451	7.87272	3.64911	9.54784	3.16736	8.96721	7.72178	8.93452

## Sheet: Figure 5g
Figure 5g
	GIPR	Log [peptide 20] (M)	WT									D191A			R192A			Q138A+D191A+R196A			Y141A			E135A			R196A
		-7	98.4074	98.7404	98.4582	97.8561	97.838	98.3984	99.0909	98.79	98.879	45.4715	33.8163	68.078	98.8619	99.6224	98.8581	52.6007	29.3365	53.2041	72.7464	70.7377	69.5521	98.3296	97.8785	98.4986	96.7511	96.5313	97.0986
		-8	98.5348	98.7397	98.4056	98.1063	97.8894	98.3395	99.1859	98.6699	98.8344	29.6404	23.0553	58.2355	98.6242	98.6421	99.4628	5.85067	11.4275	38.9669	59.3911	57.3921	57.135	98.6677	98.1215	98.9013	97.2109	96.9168	97.193
		-9	98.148	97.6007	97.9662	96.5475	96.554	96.32	98.8288	98.6295	98.5887	6.12462	7.9219	18.7308	97.4383	97.2503	98.2601	12.7223	10.616	16.2486	15.7902	11.7545	15.8899	97.1733	96.8793	97.2988	95.0899	94.6253	94.8634
		-10	92.9842	92.3457	94.0107	79.7016	77.9644	77.9703	96.4976	96.7972	96.4224	0.61512	1.06708	9.42646	87.2334	82.6297	92.2186	8.13027	2.90081	8.57086	3.34402	-0.598382	4.08688	77.9069	74.569	74.3436	74.4101	71.4278	71.3818
		-11	41.959	40.0228	43.6213	11.8734	9.61379	12.9398	72.5648	78.4505	73.8926	1.62978	1.0596	9.77586	16.0684	12.5935	22.2525	17.6481	0.34167	9.28911	3.77159	-2.96656	1.6798	16.6992	10.0563	14.1784	13.6148	5.50018	12.4728
		-12	3.51863	4.19321	3.56267	3.59213	1.65185	3.49658	12.0431	11.909	7.47064	2.3329	-0.228563	7.93379	1.68831	2.16481	3.81981	-1.0116	3.242	9.08417	3.9962	-1.22884	2.28705	6.00873	-0.781309	3.60463	6.3182	1.61778	4.76126
		-13	2.22113	3.16764	4.20544	2.20566	1.66652	2.95515	3.47103	5.81832	11.7404	2.78133	1.50474	9.24182	1.46403	3.27571	2.09361	6.26111	4.38971	6.27636	5.01169	-0.497312	1.92015	6.20126	1.86139	5.34187	4.08264	1.24472	1.28181
		-14	1.93273	0.198962	0.301829	2.18279	4.98188	0.701988	2.6159	2.03583	-2.74374	0.468078	1.84784	11.166	1.51377	6.33984	2.57598	7.15696	8.51595	8.49445	5.10343	4.47419	3.28597	6.55372	5.71314	3.50896	4.09233	3.51169	2.1651
	GLP-1R	Log [peptide 20] (M)	WT									D198A			K202A			Y145A+D198A+K202A			Y148A
		-7	98.151	97.8831	97.9858	98.3093	98.3448	98.1223	99.1131	98.9445	98.9139	98.1996	98.7222	98.2224	98.2543	98.7125	98.4463	98.2663	98.6171	98.715	99.983	100.012	100.004
		-8	98.2259	98.1782	98.3302	99.1386	99.2355	99.3297	99.1277	99.0857	99.1148	98.1702	98.8231	98.4756	98.3785	98.8115	98.4939	98.0771	98.0546	98.4917	99.6172	99.8051	100.077
		-9	98.3316	98.5057	98.2874	99.3622	99.5716	99.7821	99.1149	98.9509	99.0192	98.1836	98.7416	98.1615	98.3384	98.7314	98.4821	96.2706	95.1834	97.304	100.259	100.286	100.501
		-10	97.5936	97.5048	97.191	95.5324	95.0974	95.0453	98.6567	98.6935	98.6157	96.6661	96.6968	96.6149	97.7864	97.9163	97.7451	80.1128	72.2823	82.6778	97.4033	97.6873	97.4149
		-11	88.6263	88.8332	87.6163	67.3418	66.0203	65.2532	94.1881	94.8266	94.2327	78.4617	76.5181	69.0136	89.9466	90.1086	90.02	13.9575	19.6859	11.6962	75.0575	72.4018	71.5706
		-12	21.4984	21.4134	17.3994	5.34293	5.39855	5.81167	47.2338	49.6241	48.9409	5.10705	11.7105	1.01364	18.2952	31.0411	13.8356	1.98477	9.2191	2.37574	11.4738	7.90035	13.1833
		-13	4.8718	2.40465	7.18957	4.21714	3.19992	3.23831	8.32145	5.23677	2.71839	-2.31657	9.76313	1.36112	2.23206	7.88726	0.930543	0.319795	9.76622	2.67237	7.03732	4.66601	5.75232
		-14	2.70064	4.92706	1.28375	3.80394	4.40642	3.7097	1.4663	4.19739	5.82337	-1.64536	7.49502	-1.85251	2.52613	17.7883	0.7541	0.42927	7.84394	3.89941	7.95161	5.44722	7.8811
	GCGR	Log [peptide 20] (M)	WT						D195A			R199A			Q142A+D195A+R199A			Y145A
		-7	97.8533	98.0099	98.1505	98.907	98.7491	98.9271	98.7531	98.2374	98.625	98.4524	96.6157	98.5618	98.1645	96.574	98.0842	98.3095	98.1706	98.4107
		-8	98.2271	98.3326	98.2806	99.265	99.1566	99.3842	98.124	96.9457	97.9984	98.7955	96.9806	98.5129	96.6039	94.3386	97.0396	90.6635	91.5575	90.4253
		-9	98.4158	98.4667	98.424	97.9676	98.034	97.8819	91.5184	89.6752	92.0051	98.2166	96.4583	98.3731	73.2566	65.9847	77.0088	40.3348	29.7654	39.1854
		-10	97.069	97.2045	97.3499	92.7405	93.4914	92.6963	25.2791	22.08	22.9202	95.5924	90.2695	95.7196	7.48043	9.24339	13.5828	9.21254	9.21451	7.96724
		-11	87.9289	86.4656	84.1468	46.1116	47.604	46.8364	4.80981	6.23887	11.1507	50.9818	32.1225	44.0881	1.15126	3.65485	10.7113	10.9412	10.1025	7.77688
		-12	17.5204	17.3916	14.5796	3.68404	3.60657	2.6405	4.6279	5.34074	8.45612	5.02648	-0.517039	7.05112	0.959068	5.41482	11.0052	4.76697	5.10674	2.26714
		-13	4.12967	3.29841	5.61499	1.54294	1.48625	1.59821	5.04383	6.43009	5.84504	2.83193	4.93197	6.43728	0.606697	4.5841	8.62332	4.56671	4.18553	2.90051
		-14	4.04727	4.50756	2.69649	2.92269	3.35745	3.71736	4.64453	6.38381	5.02467	2.63098	-2.18887	2.48893	1.54494	5.6489	7.2046	1.33746	5.77545	3.47208

## Sheet: Figure 5h
Figure 5h
												Peptide 20				Non-acylated Peptide 20				P values	*<0.05, **<0.01, ***<0.001
											GIPR	11.39	11.47	11.23	11.31	8.05	8.29	7.91	9.58	2.2e-05	****
											GLP-1R	12.09	11.94	11.75	11.88	11.64	11.6	11.41	11.5	0.006695	**
											GCGR	11.64	11.62	11.6	11.5	8.74	8.87	8.64	8.6	3e-06	****
			GIPR								GLP-1R								GCGR
		Log[Peptide] (M)	Non-lipidated peptide 20				Peptide 20				Non-lipidated peptide 20				Peptide 20				Non-lipidated peptide 20				Peptide 20
		-7	95.425	96.0999	93.8671	94.2731	98.8239	99.1775	98.602	99.2058	98.1242	97.9706	98.2734	97.9599	98.1719	98.0992	98.1288	97.949	98.9922	98.3974	98.8163	98.4307	99.3713	98.5674	98.9906	98.5766
		-8	58.4516	73.1114	48.8685	67.169	98.789	99.1111	98.4242	98.9687	98.2156	98.1351	98.298	98.1541	98.3586	98.0559	98.1244	97.8727	94.5336	94.846	93.845	93.8259	98.6626	98.6488	99.2515	98.8861
		-9	2.19016	12.6835	4.83591	60.8464	98.6576	98.9803	98.1293	98.8022	98.1414	98.0461	98.1974	97.8544	98.2837	98.063	98.1235	98.0494	39.1027	45.6753	30.4424	25.7358	98.6137	98.8342	99.2183	98.7209
		-10	-0.289276	4.53056	0.654257	25.2392	96.5373	97.4957	95.8591	96.5018	97.374	97.2172	96.9436	97.1413	97.9079	97.5564	97.5167	97.5171	10.1689	7.2201	7.69715	2.02068	97.6696	97.9083	98.226	97.9154
		-11	0.14502	2.8703	2.57055	4.84546	76.9508	81.7816	64.4748	71.5617	90.2786	88.1144	78.4324	85.4457	94.8823	93.8466	91.6343	93.6382	7.76855	5.61303	5.58984	2.9152	91.1631	89.6643	90.0877	88.5391
		-12	-1.96304	2.84766	0.781277	-2.3097	11.3999	17.3234	10.407	6.29869	19.8243	21.6557	13.6385	22.1163	55.5334	45.8452	34.2399	38.7813	7.03206	3.67097	4.78141	1.91822	29.6783	24.7492	23.2245	13.728
		-13	3.0343	4.37349	2.36098	-2.13808	3.74782	4.18403	2.15325	-0.553126	-0.108003	2.45268	4.45539	4.19389	6.50682	8.67195	6.91317	3.6812	7.2967	5.69464	5.30285	2.98908	11.588	7.20176	7.58275	3.47823
		-14	2.83751	4.51151	2.10461	2.8131	4.00674	6.20427	2.9284	1.90118	-2.3468	4.89281	6.37699	15.9599	5.23667	4.89682	6.30766	-0.219714	9.42294	6.9415	3.99718	3.71985	10.1908	4.40555	5.72053	8.03574

## Sheet: Figure 7b
Figure 7b
	GIPR	Log [Ligand] M	Semaglutide				Lixisenatide				Liraglutide			Albiglutide			GCG				Peptide 20				GIP1-42				GLP-1(7-36)NH2			Tirzepatide
		-8	-5.72488	0.0699454	-2.87044	19.7028	-1.36754	-0.270579	-5.6677	21.0262	-3.17899	1.33215	37.0524	-0.093288	-0.757071	21.6191	-1.09113	2.22336	0.031703	24.3557	98.789	99.1111	98.4242	98.9687	98.744	99.2044	98.5461	99.187	2.66176	1.80349	2.43832	98.815	99.0411	98.4526	99.1605
		-9	-5.81892	-3.03179	-4.56208	24.7431	0.258031	-0.846068	-5.59703	29.4563	-2.90281	2.7974	27.0857	0.0356287	1.55729	18.9643	-2.88133	2.31598	-2.42196	37.8242	98.6576	98.9803	98.1293	98.8022	98.6748	99.12	98.4176	98.9989	5.76911	3.22139	3.92999	98.0127	98.6845	97.5593	98.2116
		-10	-5.07433	-0.712502	-5.40722	10.9722	-0.938161	-0.679926	-6.19752	9.50191	-3.667	2.67462	8.41464	0.821159	0.643007	7.63964	-2.34239	2.07723	-2.0809	14.5749	96.5373	97.4957	95.8591	96.5018	98.2577	98.8216	97.1487	98.3162	6.38199	4.58739	3.01377	92.527	94.1692	90.8049	92.1505
		-11	-5.87475	-2.42664	-6.37992	8.77965	-1.79217	-0.366675	-3.86843	-2.52089	-3.10627	0.492204	0.568298	1.26287	2.71801	0.644244	-1.48852	1.63749	-1.89258	3.9535	76.9508	81.7816	64.4748	71.5617	93.9484	94.7803	86.3431	91.3023	4.03062	4.39071	3.96759	40.9417	57.4342	34.7401	53.2575
		-12	-6.60534	-2.13482	-4.46074	-2.92405	-2.7648	-0.167522	-5.88515	-3.78081	-4.83183	0.777218	-3.05155	0.0609699	2.34974	7.20511	-2.80146	4.39387	-3.61802	0.763087	11.3999	17.3234	10.407	6.29869	41.3108	52.6721	19.9967	39.2447	3.98598	5.78071	1.94493	1.73522	8.27744	5.23157	14.3315
		-13	-5.7115	-2.9349	-4.36341	-3.40478	-2.16789	-1.87835	-5.45469	-4.54282	-3.1743	0.910903	-2.35138	1.42869	2.94726	-0.731779	-1.40407	4.06272	-2.19451	-2.32967	3.74782	4.18403	2.15325	-0.553126	2.70174	5.30594	3.03031	4.41625	1.8533	4.63893	1.25872	2.67131	3.61669	5.28705	10.7038
		0	-4.69145	2.29626	-5.08315	-4.86399	-1.32289	1.16075	-3.89747	0.382519	-1.22262	3.39168	3.48379	3.70958	4.08137	3.21296	1.36188	4.67327	-0.548018	1.86067	4.00674	6.20427	2.9284	1.90118	4.86392	4.70756	4.09097	2.88755	1.63648	6.57102	3.16935	3.22137	4.4465	7.24761	14.9325
	GLP-1R	Log [Ligand] (M)	Semaglutide				Lixisenatide				Liraglutide				Albiglutide				GCG				Peptide 20				GIP1-42			GLP-1(7-36)NH2				Tirzepatide
		-8	98.291	97.9527	98.1481	98.0598	98.0468	97.6194	97.4294	97.4006	98.3286	98.1537	98.2381	97.9438	98.3096	97.9574	98.3466	97.9748	96.3126	96.4381	97.0366	95.047	98.3586	98.0559	98.1244	97.8727	0.745859	3.91285	10.2094	98.2726	98.0528	98.0512	98.0383	97.6746	97.6508	97.2037	97.5612
		-9	97.7469	97.507	97.5831	97.838	95.7091	94.4648	91.5166	93.4684	98.0121	97.9546	97.7891	97.6618	98.076	97.6645	98.1345	97.7183	80.1182	83.1877	78.9509	72.4412	98.2837	98.063	98.1235	98.0494	1.55119	4.33487	5.83947	98.3115	98.0092	97.9708	97.9757	94.8151	94.2416	92.7767	93.7679
		-10	94.7531	94.2245	94.872	97.0203	72.4487	58.6531	40.5199	37.2014	96.4756	95.8765	94.7916	96.0896	96.1921	94.5418	96.1284	94.2362	7.23935	11.7117	9.41483	26.3398	97.9079	97.5564	97.5167	97.5171	-0.091632	3.86279	6.3053	97.6372	97.302	97.2043	97.1787	58.0127	57.7184	32.0206	51.4396
		-11	65.0881	55.2771	55.3186	86.5695	7.80412	7.43135	8.16066	0.280138	77.2753	72.6364	51.9804	69.4017	65.3691	50.6538	57.644	38.672	-2.29533	2.71757	4.45701	7.51193	94.8823	93.8466	91.6343	93.6382	-0.657561	3.55123	5.52288	91.8925	90.4375	87.063	87.4253	5.4209	7.41089	6.81606	7.98706
		-12	1.60658	6.16948	3.45179	16.2937	2.6869	0.950714	2.82666	0.576354	10.3811	10.5821	4.85818	5.63141	8.57618	5.80592	7.76355	1.5876	-3.55937	2.51708	8.12897	3.07216	55.5334	45.8452	34.2399	38.7813	-3.05538	1.66353	6.01913	27.9367	20.931	14.9529	14.3586	-1.16514	2.81279	3.83734	4.65755
		-13	-3.75137	-0.60551	1.11946	2.91428	2.61256	7.32105	2.85208	0.678732	0.570629	0.116086	2.85564	0.661457	2.44002	4.60155	4.61624	4.13308	0.704453	1.5274	7.75144	2.14029	6.50682	8.67195	6.91317	3.6812	-0.0963063	3.29818	0.00797067	3.5564	5.33072	4.82546	3.44607	0.390591	3.18557	3.79414	3.0006
		0	-0.857326	6.94079	1.14147	6.2259	0.573632	-1.31866	1.61408	3.72076	-0.5313	0.66593	2.78283	4.081	7.88183	2.67719	4.28107	6.1181	0.0690088	1.53685	9.71547	8.71179	5.23667	4.89682	6.30766	-0.219714	0.404448	2.91736	4.04065	3.68456	2.7827	3.93308	5.42693	-0.892547	3.47457	3.0794	6.65596
	GCGR	Log [Ligand] M	Semaglutide				Lixisenatide				Liraglutide				Albiglutide				GCG				Peptide 20				GIP1-42				GLP-1(7-36)NH2				Tirzepatide
		-8	8.91237	4.10868	0.912141	-1.36634	9.19998	2.10822	1.74846	0.119216	5.02278	3.47198	5.0751	-1.26917	13.7175	2.03104	5.39297	2.68222	97.989	98.7472	98.8393	98.7697	98.6626	98.6488	99.2515	98.8861	8.31991	7.64611	8.37579	6.13704	7.14774	5.48474	5.70104	4.36304	11.2514	9.22488	8.52983	1.74027
		-9	6.77832	2.46906	0.735713	-1.22974	8.64723	1.03888	-0.592724	0.103084	5.44467	3.06862	3.70298	-0.129017	14.5424	1.75323	4.25182	0.181822	97.9538	98.5396	98.76	98.5927	98.6137	98.8342	99.2183	98.7209	5.47932	5.90685	8.44816	-0.160661	6.77348	7.29686	5.10942	4.15569	6.22233	5.604	4.67547	1.29697
		-10	5.70213	4.04575	1.83377	-1.41507	10.1712	0.926331	0.818165	-0.621114	7.18579	2.77413	0.0601483	1.29735	13.4516	0.86154	3.59941	0.340566	96.275	96.6998	96.7263	96.5723	97.6696	97.9083	98.226	97.9154	5.48921	5.38077	5.6502	0.350611	7.3699	6.03472	7.68584	2.18915	7.55597	5.27363	4.2916	1.14633
		-11	6.33717	2.16783	1.36113	-2.16381	10.4837	1.67396	-1.06597	0.667278	7.08664	3.14365	0.582888	0.776821	14.5393	1.73956	3.04157	1.16992	78.8434	79.7773	71.8684	66.2318	91.1631	89.6643	90.0877	88.5391	4.10182	6.31357	5.0651	-0.872096	8.54264	7.71516	5.39799	2.84492	6.85184	4.41042	4.71585	0.534157
		-12	8.00381	2.60834	1.33431	-1.85454	8.48166	0.0704834	-1.10392	-1.80807	6.17367	2.79123	0.528638	0.575844	13.9281	3.00613	2.9089	1.67355	9.95137	11.8275	8.32403	3.87385	29.6783	24.7492	23.2245	13.728	8.11836	6.99428	3.96929	1.34757	5.43782	6.05582	3.20567	3.53145	9.32581	5.00132	3.90154	2.46838
		-13	7.5749	3.03984	0.975246	0.667685	12.3889	0.898123	-1.469	-0.366733	6.15874	3.26052	0.816918	1.03951	14.6245	1.00567	2.65676	2.81259	3.02856	4.64154	3.386	3.96447	11.588	7.20176	7.58275	3.47823	10.5607	5.77163	7.29875	2.77542	10.2887	7.25168	5.48567	3.08691	11.1903	4.33418	3.70847	1.29485
		0	6.95332	2.4211	1.84607	2.02895	12.296	-0.136808	1.23433	4.196	8.25048	3.21025	-0.168677	3.36313	14.6305	2.68391	4.19376	6.67394	5.43379	3.46238	4.20869	4.68814	10.1908	4.40555	5.72053	8.03574	10.7114	7.94232	5.74931	4.33602	12.026	4.41447	7.35577	4.96867	9.72425	5.9093	6.05658	3.26735

## Sheet: Supplementary Fig. 2d
Supplementary Fig. 2d
	(Top)	Log [Tirzepatide] (M)	GIPR WT			GIPR T345F
		-6	97.7581	97.8266	98.1436	98.7903	98.403	98.6446
		-7	98.4585	98.1238	98.3572	99.4316	99.1124	99.5514
		-8	98.6243	98.2044	98.7304	99.5246	99.1053	99.654
		-9	97.5054	97.0645	97.1573	99.457	99.0943	99.778
		-10	86.6225	87.4253	85.2643	93.1783	92.9022	91.1305
		-11	18.7772	15.1543	17.1779	42.777	46.7963	37.9324
		-12	4.09047	4.01877	4.18931	6.78755	8.3653	8.9894
		-13	3.50659	4.67349	3.49118	6.38813	6.52974	8.7771
	(Bottom)	Log [Peptide 20] (M)	GIPR WT									GIPR T345F
		-7	98.4074	98.7404	98.4582	97.8561	97.838	98.3984	99.0909	98.79	98.879	97.7787	98.7273	99.1334
		-8	98.5348	98.7397	98.4056	98.1063	97.8894	98.3395	99.1859	98.6699	98.8344	97.9232	98.5284	99.1151
		-9	98.148	97.6007	97.9662	96.5475	96.554	96.32	98.8288	98.6295	98.5887	97.8027	98.9099	99.2547
		-10	92.9842	92.3457	94.0107	79.7016	77.9644	77.9703	96.4976	96.7972	96.4224	94.0364	92.8768	97.7704
		-11	41.959	40.0228	43.6213	11.8734	9.61379	12.9398	72.5648	78.4505	73.8926	52.2875	47.2767	78.2683
		-12	3.51863	4.19321	3.56267	3.59213	1.65185	3.49658	12.0431	11.909	7.47064	9.78789	5.65603	19.5131
		-13	2.22113	3.16764	4.20544	2.20566	1.66652	2.95515	3.47103	5.81832	11.7404	7.91407	3.53901	18.5457
		-14	1.93273	0.198962	0.301829	2.18279	4.98188	0.701988	2.6159	2.03583	-2.74374	9.23948	1.65322	10.7565

## Sheet: Supplementary Fig. 2e
Supplementary Fig. 2e
	(Top)	Log [Tirzepatide] (M)	WT					T345F
		-6	0.0820653	0.167225	-1.54179	0	1.22631	4.92392	3.78151	6.23716
		-6.77815	49.8957	38.629	19.2866	40.7563	37.8966	48.7468	43.0672	54.068
		-7.5563	78.3724	77.2581	50.3412	65.1261	63.8619	84.1169	69.5378	97.5712
		-8.33445	95.3599	86.121	77.937	66.1765	88.6884	110.87	77.9412	102.81
		-9.11261	98.8066	99.3318	101.773	75.2101	94.838	116.943	91.5966	122.625
		-9.89076	99.8735	103.345	112.225	78.1513	96.2046	113.168	88.4454	132.647
		-10.6689	99.3811	105.519	104.856	94.5378	105.543	113.989	101.05	118.981
		-11.4471	107.67	100.67	83.3509	100.42	113.059	109.229	100	133.103
	(Bottom)	Log [Peptide 20] (M)	WT				T345F
		-6	4.37876	4.20312	6.16524	6.73717	6.38263	4.78746	12.0261	10.8583
		-6.69897	8.26126	6.41064	8.8121	8.74981	7.44718	7.5144	11.1754	13.8293
		-7.39794	21.7247	20.6297	26.1112	25.5218	28.1121	26.8627	38.1166	34.7224
		-8.09691	69.5671	64.1309	73.7547	79.8629	73.7001	78.1552	88.6906	79.3837
		-8.79588	100.439	96.9192	114.308	105.835	93.5509	94.4519	107.313	93.6638
		-9.49485	103.007	105.295	113.269	106.986	87.414	88.8033	106.935	91.9387
		-10.1938	99.4998	94.1922	95.1187	94.3347	93.0499	92.7638	107.597	96.4431
		-10.8928	86.9757	92.2444	71.9586	83.6965	91.046	93.5429	97.671	79.5754

## Sheet: Supplementary Fig. 2f
Supplementary Fig. 2f
	GIPR	Log [Peptide] (M)	Tirzepatide			Nonacylated trizepatide
		-6	97.7581	97.8266	98.1436
		-7	98.4585	98.1238	98.3572	97.5649	97.9449	98.1436
		-8	98.6243	98.2044	98.7304	98.0317	98.2654	98.3572
		-9	97.5054	97.0645	97.1573	98.1231	98.3523	98.7304
		-10	86.6225	87.4253	85.2643	98.4732	97.1231	97.1573
		-11	18.7772	15.1543	17.1779	91.9562	86.7292	85.2643
		-12	4.09047	4.01877	4.18931	27.2001	16.2797	17.1779
		-13	3.50659	4.67349	3.49118	3.20003	3.67619	4.18931
		-14				4.09369	4.51983	3.49118
	GLP-1R	Log [Peptide] (M)	Tirzepatide			Nonacylated trizepatide
		-6	98.1765	97.891	98.2683
		-7	98.0317	97.7602	98.0734	98.9733	99.0329	98.9242
		-8	96.1552	95.9713	96.1607	98.8851	98.7874	98.9811
		-9	81.4641	81.7904	80.3592	98.6073	98.5094	98.5399
		-10	13.4009	10.6807	12.8533	95.3916	95.3219	95.1774
		-11	2.39051	0.988972	2.68765	57.8687	57.1954	56.518
		-12	2.30632	2.141	1.77459	5.6351	4.97173	5.48156
		-13	3.02324	5.50667	3.21222	2.90886	2.32618	2.62179
		-14				2.75045	3.57558	2.81379

## Sheet: Supplementary Fig. 2g
Supplementary Fig. 2g
	GIPR	Log [ligand] (M)	Tirzepatide				Non-acylated tirzepatide
		-6	7.8696	4.44917	7.27022	9.52791	0	-1.69139	4.12673	2.40527
		-6.77815	53.8008	39.36	28.7032	44.3834	1.28638	-0.164044	5.38412	1.95063
		-7.5563	80.058	68.4731	73.798	79.3904	17.4796	13.3016	14.1288	15.5897
		-8.33445	95.7215	93.0042	90.5443	87.4223	87.3223	69.1277	61.3384	72.1162
		-9.11261	98.8996	94.5627	104.49	99.3944	87.3223	82.5933	79.5706	80.6028
		-9.89076	99.8833	107.841	108.662	103.032	88.2303	87.7987	82.9999	79.9966
		-10.6689	99.4293	109.337	105.69	105.002	94.8135	85.8038	83.0571	86.6646
		-11.4471	107.072	91.134	82.1997	100.607	85.5819	69.2524	74.9411	95.6058
	GLP-1R	Log [ligand] (M)	Tirzepatide					Non-acylated tirzepatide
		-6	11.299	20.9696	20.7056	0	0	0	0	0	-1.75269	-1.30924
		-6.77815	26.475		39.3044	30.3215	9.68837	1.77239	-0.743602	10.0985	4.38172	1.04739
		-7.5563	34.8939		59.7194	45.5698		22.4872	25.7286			14.5326
		-8.33445		104.55	75.4121	77.644	41.372	43.5343		69.818	71.8601	53.417
		-9.11261	64.4706	116.597	87.8355	86.0569	77.2451	56.7164	93.0989	78.8994	57.6634	68.0805
		-9.89076	82.0837	104.997	97.3529	100.078	97.5384	76.4342	84.027	87.2543	63.4472	70.9608
		-10.6689	100.915	77.632	115.225	102.532	102.383	88.9517	66.0318	93.7203	77.644	67.0331
		-11.4471	103.352	71.3858	98.7332	108.491	97.1456	109.556	68.2626	82.532	83.7784	74.4957

## Sheet: Supplementary Fig. 3a
Supplementary Fig. 3a
Superose 6 24ml eltue
Tirzepatide-GIPR(22-421)(T345F)-15AA-LgBiT-Gs complex
	Volume (mL)	UV 280 (mAU)
	0.002834	0
	0.011096	0
	0.019557	-1.12							Tirzepatide-GIPR(22-421)(T345F)-15AA-LgBiT-Gs complex
	0.027759	-0.65
	0.03609	-0.37
	0.044421	-0.22
	0.052753	-0.13
	0.061084	-0.09
	0.071888	-0.06
	0.077747	-0.05
	0.086078	-0.03
	0.094427	-0.03
	0.102759	-0.02
	0.11109	-0.02
	0.119422	-0.02
	0.127753	-0.01
	0.136097	-0.01
	0.144428	-0.02
	0.152759	-0.02
	0.161091	-0.01
	0.169422	-0.03
	0.177884	-0.02
	0.186085	-0.03
	0.194547	-0.03
	0.202876	-0.03
	0.211079	-0.03
	0.219427	-0.04
	0.227759	-0.04
	0.23609	-0.03
	0.244421	-0.04
	0.252753	-0.04
	0.2611	-0.05
	0.269432	-0.05
	0.277763	-0.06
	0.286094	-0.04
	0.294426	-0.05
	0.302757	-0.05
	0.311089	-0.06
	0.319418	-0.07
	0.327751	-0.06
	0.336083	-0.07
	0.344433	-0.08
	0.352764	-0.08
	0.361096	-0.09
	0.369427	-0.09
	0.377759	-0.08
	0.38609	-0.07
	0.394421	-0.08
	0.402753	-0.09
	0.411084	-0.08
	0.419416	-0.09
	0.427764	-0.09
	0.436095	-0.1
	0.444426	-0.1
	0.452757	-0.1
	0.461087	-0.1
	0.46942	-0.1
	0.477752	-0.11
	0.486083	-0.11
	0.494415	-0.1
	0.502746	-0.11
	0.511094	-0.12
	0.519426	-0.12
	0.527757	-0.12
	0.536089	-0.13
	0.544539	-0.15
	0.552834	-0.15
	0.56117	-0.14
	0.569505	-0.16
	0.577841	-0.17
	0.586168	-0.17
	0.594504	-0.17
	0.602875	-0.16
	0.611168	-0.17
	0.619504	-0.17
	0.62784	-0.17
	0.636176	-0.16
	0.644512	-0.16
	0.652848	-0.17
	0.661202	-0.17
	0.669505	-0.17
	0.677848	-0.17
	0.686175	-0.17
	0.694503	-0.18
	0.70284	-0.18
	0.711167	-0.18
	0.719505	-0.19
	0.727847	-0.18
	0.736175	-0.19
	0.744536	-0.2
	0.752841	-0.19
	0.761175	-0.19
	0.769504	-0.2
	0.77784	-0.19
	0.786175	-0.2
	0.794504	-0.21
	0.802881	-0.22
	0.811174	-0.21
	0.819512	-0.21
	0.82784	-0.22
	0.836176	-0.22
	0.844504	-0.22
	0.85284	-0.22
	0.861208	-0.22
	0.869653	-0.23
	0.877846	-0.24
	0.886209	-0.24
	0.89451	-0.24
	0.902838	-0.24
	0.911174	-0.24
	0.91951	-0.23
	0.927813	-0.24
	0.93614	-0.23
	0.944476	-0.25
	0.952838	-0.25
	0.961142	-0.26
	0.969476	-0.26
	0.977804	-0.26
	0.986141	-0.26
	0.994477	-0.26
	1.00281	-0.25
	1.01117	-0.26
	1.01948	-0.27
	1.02781	-0.28
	1.03622	-0.27
	1.04448	-0.28
	1.05281	-0.28
	1.06115	-0.28
	1.06947	-0.29
	1.0778	-0.29
	1.08614	-0.28
	1.09451	-0.29
	1.1028	-0.28
	1.11114	-0.29
	1.11948	-0.29
	1.12781	-0.29
	1.13614	-0.3
	1.14448	-0.3
	1.15284	-0.31
	1.16114	-0.31
	1.16948	-0.31
	1.17781	-0.3
	1.18614	-0.32
	1.19448	-0.31
	1.20282	-0.32
	1.21114	-0.32
	1.21948	-0.32
	1.22781	-0.32
	1.23617	-0.32
	1.24448	-0.34
	1.25281	-0.35
	1.26115	-0.34
	1.26949	-0.34
	1.27781	-0.35
	1.28614	-0.35
	1.29451	-0.34
	1.30281	-0.34
	1.31115	-0.35
	1.31947	-0.35
	1.32781	-0.35
	1.33614	-0.34
	1.34447	-0.35
	1.35284	-0.35
	1.36115	-0.35
	1.36948	-0.36
	1.37784	-0.36
	1.38614	-0.36
	1.39448	-0.36
	1.40282	-0.36
	1.41115	-0.36
	1.41948	-0.36
	1.42781	-0.35
	1.43618	-0.36
	1.44447	-0.36
	1.45281	-0.37
	1.46114	-0.37
	1.46947	-0.39
	1.47781	-0.39
	1.48615	-0.4
	1.49451	-0.4
	1.50281	-0.4
	1.51115	-0.39
	1.51947	-0.39
	1.52781	-0.4
	1.53614	-0.4
	1.54448	-0.4
	1.55281	-0.4
	1.56115	-0.4
	1.56948	-0.39
	1.57784	-0.4
	1.58614	-0.41
	1.59448	-0.41
	1.60282	-0.42
	1.61114	-0.41
	1.61948	-0.41
	1.62782	-0.41
	1.63618	-0.42
	1.64448	-0.41
	1.65281	-0.42
	1.66115	-0.41
	1.66948	-0.41
	1.67782	-0.42
	1.68615	-0.42
	1.69451	-0.42
	1.70281	-0.43
	1.71126	-0.42
	1.71951	-0.42
	1.72782	-0.42
	1.73615	-0.43
	1.74448	-0.44
	1.75281	-0.44
	1.76114	-0.44
	1.76948	-0.44
	1.77785	-0.44
	1.78614	-0.42
	1.79448	-0.44
	1.80281	-0.43
	1.81114	-0.43
	1.81948	-0.44
	1.82781	-0.44
	1.83618	-0.44
	1.84448	-0.45
	1.85282	-0.44
	1.86114	-0.45
	1.86949	-0.44
	1.87782	-0.45
	1.88615	-0.45
	1.89448	-0.47
	1.90281	-0.46
	1.91115	-0.47
	1.91952	-0.47
	1.92781	-0.47
	1.93615	-0.48
	1.94448	-0.47
	1.95281	-0.47
	1.96115	-0.47
	1.96948	-0.46
	1.97785	-0.47
	1.98615	-0.47
	1.99448	-0.47
	2.00282	-0.48
	2.01115	-0.48
	2.01948	-0.48
	2.02781	-0.48
	2.03618	-0.49
	2.04448	-0.49
	2.05281	-0.49
	2.06118	-0.49
	2.06948	-0.48
	2.07781	-0.48
	2.08615	-0.49
	2.09449	-0.49
	2.10281	-0.49
	2.11115	-0.5
	2.11952	-0.5
	2.12782	-0.5
	2.13615	-0.5
	2.14449	-0.5
	2.15282	-0.49
	2.16115	-0.5
	2.16948	-0.5
	2.17785	-0.51
	2.18615	-0.51
	2.19448	-0.51
	2.20282	-0.51
	2.21115	-0.5
	2.21948	-0.51
	2.22782	-0.51
	2.23615	-0.51
	2.24449	-0.51
	2.25281	-0.51
	2.26118	-0.51
	2.26948	-0.52
	2.27781	-0.51
	2.28615	-0.5
	2.29445	-0.51
	2.30279	-0.51
	2.31111	-0.52
	2.31945	-0.52
	2.32782	-0.51
	2.33611	-0.52
	2.34445	-0.53
	2.35278	-0.53
	2.36111	-0.53
	2.36946	-0.53
	2.37778	-0.52
	2.3863	-0.53
	2.39445	-0.53
	2.40279	-0.53
	2.41116	-0.54
	2.41945	-0.53
	2.42779	-0.53
	2.43612	-0.53
	2.44445	-0.52
	2.45279	-0.52
	2.46112	-0.52
	2.46948	-0.53
	2.47778	-0.53
	2.48612	-0.53
	2.49446	-0.53
	2.50279	-0.53
	2.51112	-0.54
	2.51945	-0.52
	2.52782	-0.53
	2.53612	-0.53
	2.54446	-0.53
	2.55286	-0.53
	2.56112	-0.54
	2.56945	-0.54
	2.57778	-0.54
	2.58612	-0.53
	2.59445	-0.53
	2.60278	-0.53
	2.61115	-0.55
	2.61945	-0.56
	2.62778	-0.55
	2.63612	-0.55
	2.64445	-0.55
	2.65279	-0.54
	2.66113	-0.54
	2.66949	-0.56
	2.67778	-0.55
	2.68612	-0.55
	2.69445	-0.55
	2.70278	-0.57
	2.71112	-0.56
	2.71945	-0.57
	2.72778	-0.56
	2.73612	-0.57
	2.74446	-0.56
	2.75282	-0.56
	2.76112	-0.57
	2.76945	-0.57
	2.77779	-0.57
	2.78612	-0.57
	2.79445	-0.57
	2.80279	-0.58
	2.81115	-0.58
	2.81946	-0.59
	2.82779	-0.6
	2.83612	-0.58
	2.84446	-0.59
	2.85279	-0.59
	2.86112	-0.58
	2.86949	-0.58
	2.87779	-0.58
	2.88612	-0.59
	2.89449	-0.6
	2.90279	-0.6
	2.91112	-0.58
	2.91946	-0.58
	2.92779	-0.6
	2.93612	-0.59
	2.94445	-0.57
	2.95282	-0.57
	2.96113	-0.58
	2.96945	-0.58
	2.97779	-0.57
	2.98612	-0.57
	2.99445	-0.59
	3.00279	-0.59
	3.01115	-0.58
	3.01945	-0.58
	3.02779	-0.59
	3.03612	-0.59
	3.04445	-0.59
	3.05279	-0.58
	3.06112	-0.58
	3.06946	-0.58
	3.07779	-0.59
	3.08612	-0.59
	3.09449	-0.59
	3.10279	-0.58
	3.11112	-0.58
	3.11945	-0.59
	3.12779	-0.59
	3.13612	-0.58
	3.14445	-0.59
	3.15282	-0.6
	3.16112	-0.59
	3.16945	-0.59
	3.17779	-0.6
	3.18612	-0.6
	3.19445	-0.6
	3.20279	-0.61
	3.21116	-0.61
	3.21946	-0.59
	3.22791	-0.58
	3.23616	-0.59
	3.24446	-0.6
	3.25279	-0.6
	3.26112	-0.6
	3.26946	-0.6
	3.27779	-0.6
	3.28612	-0.6
	3.29449	-0.6
	3.30279	-0.61
	3.31113	-0.6
	3.31946	-0.59
	3.32779	-0.6
	3.33612	-0.6
	3.34446	-0.6
	3.35282	-0.6
	3.36112	-0.6
	3.36946	-0.61
	3.37779	-0.6
	3.38612	-0.6
	3.39447	-0.59
	3.40279	-0.59
	3.41112	-0.58
	3.41946	-0.58
	3.42779	-0.58
	3.43616	-0.59
	3.44446	-0.59
	3.45279	-0.59
	3.46112	-0.59
	3.46946	-0.6
	3.4778	-0.61
	3.48612	-0.6
	3.49449	-0.61
	3.50278	-0.61
	3.51113	-0.61
	3.51946	-0.61
	3.52779	-0.61
	3.53612	-0.61
	3.54446	-0.61
	3.55283	-0.59
	3.56112	-0.6
	3.56946	-0.59
	3.57783	-0.59
	3.58613	-0.6
	3.59446	-0.6
	3.60279	-0.6
	3.61112	-0.61
	3.61946	-0.61
	3.62779	-0.61
	3.63616	-0.6
	3.64446	-0.6
	3.65279	-0.6
	3.66113	-0.61
	3.66946	-0.61
	3.67779	-0.6
	3.68613	-0.61
	3.69442	-0.62
	3.70279	-0.61
	3.71109	-0.61
	3.71942	-0.61
	3.72776	-0.61
	3.73609	-0.61
	3.74443	-0.61
	3.75276	-0.61
	3.76109	-0.61
	3.76943	-0.61
	3.77776	-0.61
	3.78612	-0.62
	3.79443	-0.62
	3.80276	-0.61
	3.81109	-0.61
	3.81943	-0.6
	3.82776	-0.6
	3.83609	-0.6
	3.84446	-0.59
	3.85276	-0.6
	3.8611	-0.59
	3.86943	-0.59
	3.87776	-0.59
	3.88609	-0.59
	3.89443	-0.6
	3.90295	-0.6
	3.91109	-0.61
	3.91943	-0.6
	3.92779	-0.59
	3.93609	-0.59
	3.94443	-0.58
	3.95276	-0.58
	3.96109	-0.59
	3.96943	-0.58
	3.97776	-0.57
	3.98613	-0.58
	3.99443	-0.57
	4.00277	-0.57
	4.01109	-0.58
	4.01943	-0.59
	4.02776	-0.58
	4.0361	-0.59
	4.04446	-0.6
	4.05276	-0.59
	4.0611	-0.58
	4.0695	-0.58
	4.07777	-0.6
	4.08609	-0.6
	4.09443	-0.59
	4.10276	-0.6
	4.11109	-0.59
	4.11943	-0.6
	4.1278	-0.59
	4.13609	-0.59
	4.14443	-0.59
	4.15276	-0.58
	4.1611	-0.58
	4.16944	-0.58
	4.17776	-0.57
	4.18613	-0.58
	4.19443	-0.57
	4.20275	-0.57
	4.2111	-0.56
	4.21944	-0.57
	4.22776	-0.58
	4.2361	-0.58
	4.24443	-0.58
	4.25276	-0.58
	4.26109	-0.57
	4.26947	-0.58
	4.27776	-0.58
	4.2861	-0.57
	4.29443	-0.58
	4.30276	-0.58
	4.3111	-0.57
	4.31943	-0.58
	4.3278	-0.59
	4.3361	-0.58
	4.34443	-0.58
	4.35276	-0.56
	4.3611	-0.57
	4.36943	-0.57
	4.37776	-0.58
	4.38613	-0.58
	4.39443	-0.57
	4.40276	-0.56
	4.41113	-0.56
	4.41943	-0.56
	4.42776	-0.56
	4.4361	-0.56
	4.44444	-0.55
	4.45276	-0.54
	4.4611	-0.55
	4.46947	-0.55
	4.47776	-0.55
	4.4861	-0.55
	4.49443	-0.55
	4.50277	-0.55
	4.5111	-0.55
	4.51943	-0.55
	4.5278	-0.55
	4.5361	-0.55
	4.54443	-0.56
	4.55277	-0.56
	4.5611	-0.55
	4.56943	-0.55
	4.57777	-0.55
	4.5861	-0.56
	4.59443	-0.56
	4.60277	-0.55
	4.61113	-0.55
	4.61943	-0.54
	4.62777	-0.55
	4.6361	-0.56
	4.64443	-0.56
	4.65277	-0.56
	4.6611	-0.57
	4.66946	-0.56
	4.67777	-0.56
	4.6861	-0.56
	4.69443	-0.56
	4.70277	-0.55
	4.7111	-0.55
	4.71943	-0.55
	4.7278	-0.55
	4.73609	-0.54
	4.74456	-0.54
	4.7528	-0.54
	4.7611	-0.54
	4.76943	-0.54
	4.77777	-0.54
	4.7861	-0.55
	4.79443	-0.54
	4.80277	-0.53
	4.81114	-0.53
	4.81944	-0.54
	4.82777	-0.54
	4.8361	-0.55
	4.84444	-0.55
	4.85277	-0.54
	4.8611	-0.54
	4.86947	-0.54
	4.87777	-0.54
	4.8861	-0.54
	4.89443	-0.54
	4.90277	-0.54
	4.91111	-0.53
	4.91944	-0.54
	4.92777	-0.55
	4.9361	-0.54
	4.94444	-0.53
	4.9528	-0.54
	4.96111	-0.55
	4.96944	-0.54
	4.97777	-0.53
	4.9861	-0.54
	4.99443	-0.54
	5.00277	-0.54
	5.01114	-0.54
	5.01943	-0.54
	5.02777	-0.53
	5.0361	-0.52
	5.04444	-0.53
	5.05277	-0.54
	5.0611	-0.54
	5.0694	-0.54
	5.07777	-0.54
	5.08607	-0.53
	5.09441	-0.53
	5.10276	-0.52
	5.11107	-0.52
	5.1194	-0.53
	5.12774	-0.53
	5.13607	-0.53
	5.1444	-0.52
	5.15274	-0.52
	5.1611	-0.53
	5.16941	-0.53
	5.17774	-0.53
	5.18607	-0.52
	5.1944	-0.53
	5.20274	-0.52
	5.21107	-0.52
	5.21944	-0.51
	5.22774	-0.5
	5.23607	-0.5
	5.2444	-0.51
	5.25274	-0.51
	5.26107	-0.52
	5.2694	-0.5
	5.27773	-0.52
	5.28607	-0.52
	5.2944	-0.51
	5.30278	-0.51
	5.31107	-0.5
	5.3194	-0.5
	5.32774	-0.51
	5.33607	-0.5
	5.3444	-0.5
	5.35274	-0.49
	5.36111	-0.49
	5.3694	-0.49
	5.37774	-0.5
	5.38607	-0.5
	5.3944	-0.5
	5.40274	-0.51
	5.41107	-0.51
	5.41958	-0.51
	5.42774	-0.51
	5.43607	-0.51
	5.44444	-0.52
	5.45274	-0.51
	5.46107	-0.51
	5.4694	-0.5
	5.47774	-0.5
	5.48607	-0.51
	5.49441	-0.5
	5.50278	-0.5
	5.51107	-0.5
	5.51941	-0.5
	5.52775	-0.5
	5.53607	-0.5
	5.5444	-0.49
	5.55274	-0.5
	5.56111	-0.5
	5.56941	-0.49
	5.57774	-0.49
	5.58615	-0.5
	5.59441	-0.49
	5.60274	-0.5
	5.61107	-0.49
	5.61941	-0.48
	5.62775	-0.49
	5.63607	-0.49
	5.64444	-0.49
	5.65274	-0.49
	5.66107	-0.49
	5.66941	-0.49
	5.67774	-0.48
	5.68607	-0.47
	5.69441	-0.46
	5.70278	-0.48
	5.71107	-0.48
	5.71941	-0.47
	5.72774	-0.46
	5.73607	-0.48
	5.74441	-0.48
	5.75274	-0.48
	5.76108	-0.47
	5.76941	-0.47
	5.77774	-0.48
	5.78611	-0.48
	5.79441	-0.48
	5.80274	-0.48
	5.81107	-0.47
	5.81941	-0.47
	5.82774	-0.47
	5.83607	-0.47
	5.84444	-0.46
	5.85275	-0.46
	5.86107	-0.47
	5.86941	-0.46
	5.87774	-0.46
	5.88607	-0.46
	5.89441	-0.46
	5.90277	-0.46
	5.91108	-0.46
	5.91941	-0.46
	5.92777	-0.46
	5.93608	-0.46
	5.94441	-0.46
	5.95274	-0.46
	5.96108	-0.45
	5.96941	-0.45
	5.97774	-0.45
	5.98611	-0.46
	5.99441	-0.45
	6.00274	-0.44
	6.01108	-0.46
	6.01941	-0.45
	6.02774	-0.45
	6.03608	-0.46
	6.04444	-0.45
	6.05275	-0.45
	6.06108	-0.44
	6.06941	-0.43
	6.07774	-0.44
	6.08608	-0.44
	6.09441	-0.44
	6.10274	-0.44
	6.11108	-0.44
	6.11941	-0.43
	6.12777	-0.43
	6.13608	-0.44
	6.14441	-0.44
	6.15274	-0.43
	6.16108	-0.44
	6.16941	-0.44
	6.17774	-0.45
	6.18611	-0.44
	6.19441	-0.43
	6.20274	-0.43
	6.21108	-0.42
	6.21941	-0.42
	6.22775	-0.41
	6.23608	-0.42
	6.24444	-0.42
	6.25274	-0.42
	6.26119	-0.42
	6.26944	-0.42
	6.27775	-0.43
	6.28608	-0.42
	6.29441	-0.42
	6.30274	-0.42
	6.31108	-0.43
	6.31942	-0.43
	6.32778	-0.43
	6.33608	-0.43
	6.34441	-0.42
	6.35275	-0.41
	6.36108	-0.4
	6.36941	-0.41
	6.37774	-0.41
	6.38611	-0.4
	6.39441	-0.4
	6.40275	-0.41
	6.41108	-0.4
	6.41942	-0.39
	6.42776	-0.39
	6.43607	-0.39
	6.44441	-0.39
	6.45275	-0.4
	6.46108	-0.4
	6.46945	-0.4
	6.47775	-0.41
	6.48604	-0.41
	6.49438	-0.4
	6.50271	-0.41
	6.51105	-0.41
	6.51938	-0.41
	6.52771	-0.4
	6.53608	-0.39
	6.54438	-0.39
	6.55271	-0.39
	6.56104	-0.4
	6.56938	-0.4
	6.57771	-0.4
	6.58605	-0.39
	6.59441	-0.39
	6.60271	-0.39
	6.61105	-0.39
	6.61941	-0.4
	6.62771	-0.39
	6.63605	-0.39
	6.64438	-0.4
	6.65271	-0.39
	6.66105	-0.39
	6.66937	-0.38
	6.67775	-0.38
	6.68605	-0.38
	6.69438	-0.37
	6.70271	-0.37
	6.71105	-0.36
	6.71938	-0.37
	6.72771	-0.38
	6.73608	-0.37
	6.74438	-0.37
	6.75272	-0.37
	6.76105	-0.36
	6.76938	-0.37
	6.77771	-0.37
	6.78605	-0.37
	6.79438	-0.37
	6.80271	-0.36
	6.81105	-0.37
	6.81941	-0.36
	6.82772	-0.37
	6.83605	-0.36
	6.84438	-0.37
	6.85271	-0.36
	6.86105	-0.36
	6.86938	-0.36
	6.87775	-0.35
	6.88605	-0.34
	6.89438	-0.35
	6.90271	-0.35
	6.91105	-0.34
	6.91938	-0.35
	6.92771	-0.35
	6.93623	-0.34
	6.94438	-0.34
	6.95272	-0.35
	6.96109	-0.35
	6.96938	-0.35
	6.97772	-0.34
	6.98605	-0.34
	6.99438	-0.33
	7.00272	-0.33
	7.01105	-0.32
	7.01942	-0.32
	7.02772	-0.32
	7.03605	-0.33
	7.04439	-0.33
	7.05272	-0.32
	7.06105	-0.32
	7.06938	-0.31
	7.07775	-0.31
	7.08605	-0.31
	7.09438	-0.32
	7.1028	-0.32
	7.11105	-0.32
	7.11938	-0.32
	7.12772	-0.32
	7.13605	-0.31
	7.14438	-0.31
	7.15272	-0.31
	7.16108	-0.32
	7.16938	-0.31
	7.17772	-0.31
	7.18605	-0.32
	7.19438	-0.32
	7.20272	-0.32
	7.21105	-0.31
	7.21941	-0.3
	7.22771	-0.31
	7.23604	-0.32
	7.24438	-0.31
	7.25272	-0.31
	7.26105	-0.3
	7.26938	-0.31
	7.27772	-0.32
	7.28605	-0.31
	7.29439	-0.32
	7.30275	-0.31
	7.31105	-0.3
	7.31938	-0.29
	7.32772	-0.28
	7.33605	-0.28
	7.34439	-0.29
	7.35272	-0.28
	7.36108	-0.29
	7.36939	-0.29
	7.37772	-0.29
	7.38605	-0.29
	7.39439	-0.28
	7.40272	-0.28
	7.41105	-0.29
	7.41942	-0.29
	7.42772	-0.29
	7.43605	-0.28
	7.44442	-0.27
	7.45272	-0.27
	7.46105	-0.26
	7.46939	-0.26
	7.47772	-0.27
	7.48606	-0.26
	7.49439	-0.26
	7.50275	-0.25
	7.51106	-0.25
	7.51939	-0.24
	7.52771	-0.24
	7.53605	-0.24
	7.54439	-0.22
	7.55272	-0.22
	7.56108	-0.22
	7.56939	-0.22
	7.57772	-0.21
	7.58605	-0.21
	7.59438	-0.2
	7.60272	-0.21
	7.61106	-0.2
	7.61939	-0.19
	7.62772	-0.18
	7.63606	-0.19
	7.64442	-0.17
	7.65272	-0.16
	7.66106	-0.15
	7.66939	-0.14
	7.67772	-0.14
	7.68606	-0.14
	7.69439	-0.12
	7.70275	-0.11
	7.71105	-0.09
	7.71939	-0.07
	7.72772	-0.05
	7.73606	-0.02
	7.74439	-0.01
	7.75272	0.03
	7.76109	0.05
	7.76938	0.07
	7.77784	0.08
	7.78608	0.12
	7.79439	0.15
	7.80272	0.19
	7.81106	0.24
	7.81938	0.27
	7.82772	0.34
	7.83606	0.39
	7.84442	0.44
	7.85272	0.52
	7.86102	0.58
	7.86936	0.66
	7.87769	0.74
	7.88602	0.81
	7.89436	0.89
	7.90269	0.98
	7.91106	1.09
	7.91936	1.19
	7.92769	1.29
	7.93602	1.41
	7.9444	1.55
	7.95269	1.68
	7.96102	1.83
	7.96936	1.97
	7.97769	2.15
	7.98602	2.33
	7.99439	2.5
	8.00269	2.7
	8.01102	2.92
	8.01936	3.14
	8.02769	3.39
	8.03602	3.65
	8.04436	3.91
	8.05272	4.19
	8.06102	4.49
	8.06936	4.8
	8.07769	5.14
	8.08603	5.49
	8.09436	5.86
	8.10268	6.27
	8.11105	6.67
	8.11936	7.12
	8.12769	7.59
	8.13606	8.07
	8.14436	8.58
	8.15269	9.12
	8.16103	9.7
	8.16936	10.31
	8.17769	10.95
	8.18605	11.61
	8.19439	12.3
	8.20269	13.03
	8.21103	13.81
	8.21936	14.61
	8.22769	15.46
	8.23603	16.33
	8.24436	17.25
	8.25273	18.2
	8.26102	19.17
	8.26937	20.19
	8.27769	21.26
	8.28602	22.35
	8.29435	23.45
	8.30269	24.61
	8.31102	25.78
	8.31936	26.96
	8.32769	28.17
	8.33606	29.39
	8.34436	30.63
	8.35269	31.89
	8.36103	33.16
	8.36936	34.43
	8.37769	35.72
	8.38603	36.97
	8.39439	38.24
	8.4027	39.5
	8.41103	40.75
	8.41935	41.98
	8.42769	43.21
	8.43603	44.44
	8.44436	45.63
	8.45287	46.78
	8.46103	47.92
	8.46935	49.05
	8.47772	50.16
	8.48603	51.25
	8.49436	52.29
	8.50269	53.35
	8.51103	54.35
	8.51936	55.32
	8.52769	56.26
	8.53606	57.19
	8.54436	58.06
	8.55269	58.92
	8.56103	59.74
	8.56936	60.54
	8.57769	61.27
	8.58603	61.97
	8.5944	62.65
	8.60269	63.28
	8.61103	63.88
	8.61944	64.45
	8.6277	65
	8.63602	65.5
	8.64436	65.96
	8.6527	66.36
	8.66102	66.74
	8.66936	67.07
	8.67772	67.37
	8.68603	67.62
	8.69436	67.83
	8.7027	67.99
	8.71102	68.08
	8.71936	68.13
	8.72769	68.14
	8.73606	68.08
	8.74436	67.99
	8.7527	67.86
	8.76102	67.71
	8.76937	67.52
	8.7777	67.28
	8.78601	66.98
	8.79436	66.66
	8.80269	66.29
	8.81103	65.86
	8.8194	65.42
	8.8277	64.91
	8.83603	64.38
	8.84436	63.8
	8.8527	63.2
	8.86102	62.57
	8.86936	61.91
	8.87773	61.23
	8.88602	60.56
	8.89436	59.88
	8.9027	59.18
	8.91103	58.46
	8.91936	57.75
	8.9277	57.02
	8.93605	56.28
	8.94436	55.52
	8.9527	54.76
	8.96106	53.99
	8.96936	53.21
	8.9777	52.44
	8.98603	51.66
	8.99436	50.9
	9.0027	50.13
	9.01103	49.39
	9.01939	48.68
	9.02769	47.97
	9.03603	47.27
	9.04437	46.58
	9.05269	45.91
	9.06103	45.25
	9.06937	44.59
	9.07773	43.95
	9.08603	43.33
	9.09436	42.69
	9.10269	42.09
	9.11103	41.51
	9.11936	40.95
	9.12769	40.4
	9.13603	39.87
	9.14437	39.39
	9.15269	38.92
	9.16113	38.46
	9.16937	38.03
	9.17769	37.6
	9.18603	37.2
	9.19436	36.81
	9.20269	36.43
	9.21103	36.07
	9.2194	35.7
	9.22769	35.36
	9.236	35.03
	9.24433	34.7
	9.25266	34.4
	9.261	34.11
	9.26933	33.86
	9.27766	33.62
	9.28604	33.39
	9.29448	33.16
	9.30267	32.95
	9.31103	32.74
	9.31933	32.53
	9.32767	32.33
	9.336	32.16
	9.34433	31.96
	9.35267	31.8
	9.36099	31.63
	9.36937	31.48
	9.37767	31.33
	9.386	31.2
	9.39433	31.07
	9.40267	30.95
	9.411	30.84
	9.41934	30.74
	9.4277	30.64
	9.436	30.54
	9.44433	30.45
	9.45267	30.35
	9.46104	30.27
	9.46933	30.18
	9.47767	30.1
	9.486	30.05
	9.49433	29.97
	9.50267	29.9
	9.51103	29.83
	9.51933	29.77
	9.52767	29.7
	9.536	29.66
	9.54433	29.62
	9.55267	29.59
	9.561	29.56
	9.56936	29.52
	9.57767	29.5
	9.586	29.46
	9.59434	29.43
	9.60267	29.4
	9.611	29.37
	9.61934	29.35
	9.6277	29.33
	9.636	29.31
	9.64433	29.29
	9.6527	29.28
	9.661	29.26
	9.66934	29.26
	9.67767	29.27
	9.686	29.27
	9.69434	29.26
	9.70266	29.26
	9.71104	29.25
	9.71934	29.24
	9.72766	29.25
	9.736	29.24
	9.74433	29.25
	9.75267	29.26
	9.761	29.26
	9.76937	29.27
	9.77767	29.28
	9.786	29.3
	9.79434	29.32
	9.80266	29.34
	9.811	29.36
	9.81934	29.39
	9.82767	29.41
	9.836	29.42
	9.84433	29.43
	9.8527	29.44
	9.861	29.46
	9.86933	29.49
	9.87766	29.52
	9.886	29.55
	9.89433	29.58
	9.90267	29.61
	9.91103	29.63
	9.91934	29.67
	9.92767	29.71
	9.936	29.75
	9.94434	29.81
	9.95267	29.84
	9.961	29.86
	9.96952	29.9
	9.97767	29.93
	9.986	29.98
	9.99437	30.02
	10.0027	30.07
	10.011	30.11
	10.0193	30.15
	10.0277	30.2
	10.036	30.24
	10.0443	30.29
	10.0527	30.34
	10.061	30.4
	10.0693	30.46
	10.0777	30.51
	10.086	30.56
	10.0943	30.62
	10.1027	30.66
	10.1111	30.72
	10.1193	30.77
	10.1277	30.82
	10.1361	30.89
	10.1443	30.94
	10.1527	31
	10.161	31.08
	10.1693	31.15
	10.1777	31.21
	10.186	31.28
	10.1944	31.34
	10.2027	31.42
	10.211	31.49
	10.2193	31.55
	10.2277	31.61
	10.236	31.67
	10.2443	31.74
	10.2527	31.81
	10.261	31.88
	10.2693	31.96
	10.2777	32.04
	10.286	32.11
	10.2943	32.19
	10.3027	32.29
	10.311	32.38
	10.3193	32.46
	10.3277	32.53
	10.336	32.62
	10.3443	32.69
	10.3527	32.77
	10.361	32.85
	10.3694	32.92
	10.3777	33.01
	10.386	33.1
	10.3944	33.18
	10.4027	33.26
	10.411	33.37
	10.4193	33.45
	10.4277	33.56
	10.436	33.66
	10.4444	33.75
	10.4527	33.85
	10.461	33.96
	10.4693	34.05
	10.4777	34.14
	10.486	34.23
	10.4943	34.32
	10.5027	34.39
	10.511	34.49
	10.5193	34.58
	10.5277	34.68
	10.536	34.79
	10.5443	34.89
	10.5527	35
	10.561	35.09
	10.5693	35.19
	10.5777	35.29
	10.586	35.4
	10.5944	35.5
	10.6027	35.61
	10.611	35.7
	10.6193	35.8
	10.6276	35.9
	10.636	36.01
	10.6443	36.12
	10.6526	36.23
	10.661	36.33
	10.6693	36.45
	10.6776	36.57
	10.686	36.68
	10.6943	36.8
	10.7026	36.91
	10.711	37.03
	10.7193	37.13
	10.7276	37.24
	10.736	37.34
	10.7444	37.44
	10.7526	37.57
	10.761	37.68
	10.7693	37.8
	10.7776	37.92
	10.786	38.03
	10.7943	38.16
	10.8027	38.29
	10.8111	38.4
	10.8193	38.53
	10.8277	38.65
	10.836	38.77
	10.8443	38.89
	10.8526	39
	10.861	39.13
	10.8693	39.24
	10.8776	39.36
	10.886	39.48
	10.8943	39.6
	10.9026	39.72
	10.911	39.85
	10.9193	39.98
	10.9276	40.12
	10.936	40.24
	10.9443	40.35
	10.9526	40.48
	10.961	40.61
	10.9693	40.75
	10.9777	40.86
	10.986	40.98
	10.9943	41.09
	11.0026	41.22
	11.011	41.35
	11.0193	41.46
	11.0277	41.6
	11.036	41.73
	11.0443	41.87
	11.0526	42
	11.061	42.12
	11.0693	42.26
	11.0777	42.39
	11.086	42.52
	11.0943	42.66
	11.1026	42.79
	11.111	42.92
	11.1193	43.04
	11.1276	43.17
	11.136	43.29
	11.1443	43.43
	11.1526	43.56
	11.161	43.7
	11.1693	43.83
	11.1776	43.97
	11.186	44.1
	11.1943	44.23
	11.2026	44.38
	11.211	44.52
	11.2193	44.65
	11.2277	44.77
	11.236	44.9
	11.2443	45.03
	11.2526	45.16
	11.261	45.3
	11.2693	45.44
	11.2776	45.57
	11.286	45.71
	11.2943	45.85
	11.3026	46
	11.311	46.14
	11.3193	46.28
	11.3277	46.41
	11.336	46.54
	11.3443	46.7
	11.3526	46.83
	11.361	46.97
	11.3693	47.11
	11.3776	47.24
	11.386	47.37
	11.3943	47.5
	11.4026	47.63
	11.411	47.76
	11.4193	47.91
	11.4277	48.06
	11.436	48.19
	11.4443	48.32
	11.4527	48.46
	11.461	48.61
	11.4693	48.76
	11.4776	48.9
	11.4862	49.03
	11.4943	49.16
	11.5026	49.29
	11.511	49.43
	11.5193	49.57
	11.5276	49.69
	11.536	49.83
	11.5443	49.98
	11.5526	50.11
	11.561	50.25
	11.5694	50.4
	11.5776	50.55
	11.586	50.7
	11.5943	50.83
	11.6026	50.97
	11.611	51.1
	11.6193	51.23
	11.6277	51.37
	11.636	51.5
	11.6443	51.64
	11.6527	51.77
	11.661	51.91
	11.6693	52.04
	11.6776	52.18
	11.686	52.32
	11.6943	52.47
	11.7027	52.6
	11.711	52.74
	11.7193	52.88
	11.7277	53.02
	11.736	53.14
	11.7443	53.26
	11.7526	53.38
	11.761	53.52
	11.7693	53.67
	11.7776	53.8
	11.786	53.94
	11.7943	54.08
	11.8026	54.2
	11.811	54.32
	11.8193	54.47
	11.8277	54.6
	11.836	54.74
	11.8443	54.87
	11.8527	55.01
	11.861	55.13
	11.8693	55.24
	11.8776	55.36
	11.886	55.49
	11.8943	55.62
	11.9026	55.75
	11.911	55.86
	11.9193	55.99
	11.9276	56.12
	11.936	56.25
	11.9443	56.38
	11.9527	56.51
	11.961	56.66
	11.9694	56.79
	11.9777	56.9
	11.986	57.03
	11.9943	57.15
	12.0026	57.25
	12.0109	57.36
	12.0193	57.48
	12.0276	57.59
	12.0359	57.71
	12.0443	57.83
	12.0526	57.94
	12.061	58.06
	12.0693	58.17
	12.0776	58.29
	12.086	58.41
	12.0943	58.54
	12.1026	58.66
	12.111	58.76
	12.1193	58.85
	12.1276	58.95
	12.1359	59.06
	12.1443	59.16
	12.1526	59.27
	12.1609	59.36
	12.1693	59.48
	12.1776	59.59
	12.186	59.71
	12.1943	59.81
	12.2027	59.91
	12.211	60.03
	12.2193	60.14
	12.2276	60.24
	12.236	60.34
	12.2443	60.43
	12.2526	60.51
	12.261	60.61
	12.2693	60.7
	12.2776	60.79
	12.286	60.87
	12.2943	60.98
	12.3026	61.06
	12.311	61.15
	12.3193	61.25
	12.3278	61.33
	12.336	61.44
	12.3443	61.54
	12.3526	61.63
	12.361	61.71
	12.3693	61.79
	12.3776	61.86
	12.3859	61.92
	12.3943	62
	12.4026	62.08
	12.4109	62.14
	12.4193	62.23
	12.4276	62.31
	12.436	62.4
	12.4443	62.48
	12.4526	62.58
	12.461	62.66
	12.4693	62.73
	12.4776	62.8
	12.486	62.88
	12.4943	62.95
	12.5026	63.01
	12.5109	63.06
	12.5193	63.12
	12.5276	63.17
	12.5359	63.22
	12.5443	63.29
	12.5526	63.36
	12.561	63.42
	12.5693	63.47
	12.5776	63.54
	12.586	63.61
	12.5943	63.67
	12.6027	63.74
	12.611	63.8
	12.6193	63.85
	12.6276	63.89
	12.6359	63.92
	12.6443	63.96
	12.6526	64.01
	12.661	64.06
	12.6693	64.1
	12.6776	64.15
	12.686	64.2
	12.6943	64.26
	12.7026	64.32
	12.711	64.38
	12.7193	64.43
	12.7276	64.46
	12.736	64.51
	12.7444	64.54
	12.7526	64.57
	12.7609	64.6
	12.7693	64.63
	12.7776	64.67
	12.7859	64.71
	12.7943	64.75
	12.8026	64.76
	12.811	64.8
	12.8193	64.82
	12.8276	64.86
	12.836	64.88
	12.8443	64.93
	12.8526	64.98
	12.861	65
	12.8693	65.03
	12.8776	65.03
	12.886	65.03
	12.8943	65.05
	12.9026	65.08
	12.9109	65.1
	12.9193	65.12
	12.9276	65.14
	12.936	65.15
	12.9443	65.17
	12.9526	65.2
	12.961	65.23
	12.9693	65.25
	12.9776	65.28
	12.986	65.3
	12.9943	65.32
	13.0028	65.33
	13.011	65.31
	13.0193	65.33
	13.0277	65.34
	13.036	65.35
	13.0443	65.34
	13.0526	65.36
	13.061	65.36
	13.0693	65.37
	13.0776	65.39
	13.086	65.4
	13.0943	65.43
	13.1026	65.45
	13.111	65.46
	13.1193	65.47
	13.1276	65.47
	13.136	65.47
	13.1443	65.46
	13.1526	65.45
	13.161	65.46
	13.1694	65.46
	13.1776	65.46
	13.186	65.46
	13.1943	65.48
	13.2026	65.48
	13.211	65.48
	13.2193	65.5
	13.2277	65.51
	13.236	65.51
	13.2443	65.52
	13.2526	65.5
	13.261	65.48
	13.2693	65.48
	13.2776	65.48
	13.286	65.47
	13.2943	65.47
	13.3026	65.47
	13.311	65.46
	13.3193	65.45
	13.3276	65.44
	13.3359	65.44
	13.3443	65.45
	13.3526	65.45
	13.3609	65.46
	13.3693	65.45
	13.3776	65.44
	13.3859	65.41
	13.3943	65.39
	13.4026	65.38
	13.4109	65.37
	13.4193	65.37
	13.4276	65.38
	13.436	65.36
	13.4443	65.36
	13.4526	65.33
	13.4609	65.32
	13.4693	65.31
	13.4776	65.3
	13.4859	65.3
	13.4943	65.29
	13.5026	65.28
	13.5109	65.26
	13.5193	65.23
	13.5276	65.21
	13.5359	65.18
	13.5443	65.16
	13.5526	65.14
	13.5609	65.12
	13.5693	65.1
	13.5776	65.08
	13.5859	65.06
	13.5943	65.05
	13.6026	65.06
	13.6109	65.03
	13.6193	65.02
	13.6276	64.98
	13.6359	64.94
	13.6443	64.93
	13.6526	64.91
	13.6609	64.88
	13.6693	64.86
	13.6776	64.84
	13.6859	64.82
	13.6943	64.78
	13.7026	64.77
	13.7109	64.74
	13.7193	64.74
	13.7276	64.73
	13.7359	64.7
	13.7443	64.69
	13.7526	64.67
	13.7609	64.65
	13.7693	64.63
	13.7776	64.6
	13.7859	64.58
	13.7943	64.58
	13.8026	64.57
	13.8109	64.57
	13.8193	64.58
	13.8276	64.58
	13.836	64.58
	13.8444	64.58
	13.8526	64.62
	13.861	64.62
	13.8692	64.64
	13.8776	64.65
	13.8859	64.65
	13.8943	64.66
	13.9026	64.7
	13.9109	64.72
	13.9193	64.77
	13.9276	64.8
	13.9359	64.86
	13.9443	64.91
	13.9526	64.96
	13.9609	65.02
	13.9693	65.09
	13.9776	65.18
	13.9859	65.27
	13.9943	65.37
	14.0026	65.46
	14.011	65.55
	14.0193	65.65
	14.0276	65.76
	14.0359	65.87
	14.0443	65.99
	14.0526	66.14
	14.061	66.28
	14.0693	66.45
	14.0776	66.61
	14.0859	66.79
	14.0943	66.98
	14.1026	67.16
	14.1109	67.38
	14.1193	67.58
	14.1276	67.82
	14.1359	68.03
	14.1443	68.24
	14.1526	68.49
	14.1609	68.75
	14.1693	69.02
	14.1776	69.3
	14.1859	69.6
	14.1943	69.88
	14.2026	70.17
	14.2109	70.5
	14.2193	70.82
	14.2276	71.16
	14.2359	71.52
	14.2443	71.88
	14.2526	72.24
	14.261	72.62
	14.2693	72.98
	14.2776	73.37
	14.2859	73.76
	14.2943	74.17
	14.3026	74.59
	14.3109	75.02
	14.3193	75.45
	14.3276	75.89
	14.3359	76.34
	14.3443	76.81
	14.3526	77.27
	14.3609	77.75
	14.3693	78.23
	14.3776	78.72
	14.3859	79.19
	14.3943	79.67
	14.4026	80.15
	14.4109	80.65
	14.4193	81.15
	14.4276	81.66
	14.4359	82.18
	14.4443	82.68
	14.4526	83.18
	14.461	83.68
	14.4693	84.19
	14.4776	84.71
	14.4859	85.22
	14.4943	85.74
	14.5026	86.25
	14.5109	86.75
	14.5194	87.21
	14.5276	87.68
	14.5359	88.16
	14.5443	88.63
	14.5526	89.1
	14.5609	89.57
	14.5693	90.03
	14.5776	90.47
	14.5859	90.9
	14.5943	91.33
	14.6026	91.76
	14.6109	92.17
	14.6193	92.56
	14.6276	92.96
	14.6359	93.31
	14.6443	93.64
	14.6526	93.94
	14.661	94.26
	14.6693	94.57
	14.6776	94.86
	14.686	95.12
	14.6943	95.38
	14.7026	95.62
	14.7109	95.83
	14.7193	96.03
	14.7276	96.19
	14.7359	96.35
	14.7442	96.5
	14.7526	96.64
	14.7609	96.73
	14.7692	96.79
	14.7776	96.81
	14.7859	96.83
	14.7942	96.82
	14.8026	96.82
	14.8109	96.77
	14.8192	96.73
	14.8276	96.65
	14.8359	96.53
	14.8442	96.41
	14.8526	96.28
	14.8609	96.12
	14.8692	95.94
	14.8776	95.73
	14.8859	95.5
	14.8943	95.24
	14.9026	94.95
	14.9109	94.65
	14.9192	94.33
	14.9276	93.98
	14.9359	93.6
	14.9442	93.21
	14.9526	92.8
	14.9609	92.38
	14.9692	91.96
	14.9776	91.51
	14.9859	91.06
	14.9942	90.59
	15.0026	90.08
	15.0109	89.58
	15.0192	89.02
	15.0276	88.45
	15.0359	87.88
	15.0442	87.29
	15.0526	86.67
	15.0609	86.04
	15.0692	85.4
	15.0776	84.75
	15.0859	84.11
	15.0943	83.47
	15.1026	82.81
	15.1109	82.14
	15.1192	81.46
	15.1276	80.76
	15.1359	80.07
	15.1442	79.36
	15.1526	78.64
	15.1609	77.9
	15.1692	77.16
	15.1776	76.41
	15.1859	75.65
	15.1942	74.88
	15.2026	74.12
	15.2109	73.37
	15.2192	72.64
	15.2276	71.89
	15.2359	71.14
	15.2442	70.39
	15.2526	69.65
	15.2609	68.88
	15.2692	68.13
	15.2776	67.37
	15.2859	66.59
	15.2943	65.83
	15.3026	65.06
	15.3109	64.31
	15.3192	63.55
	15.3276	62.77
	15.3359	62.04
	15.3442	61.3
	15.3526	60.58
	15.3611	59.87
	15.3692	59.15
	15.3776	58.44
	15.3859	57.73
	15.3942	57.01
	15.4026	56.31
	15.4109	55.6
	15.4192	54.88
	15.4276	54.18
	15.4359	53.48
	15.4442	52.83
	15.4526	52.15
	15.4609	51.48
	15.4692	50.83
	15.4776	50.19
	15.4859	49.56
	15.4943	48.94
	15.5026	48.32
	15.5109	47.7
	15.5192	47.09
	15.5276	46.49
	15.5359	45.88
	15.5442	45.3
	15.5526	44.71
	15.5609	44.14
	15.5692	43.57
	15.5776	42.99
	15.5859	42.42
	15.5942	41.87
	15.6026	41.33
	15.6109	40.8
	15.6192	40.3
	15.6276	39.79
	15.6359	39.3
	15.6442	38.8
	15.6526	38.31
	15.6609	37.82
	15.6692	37.34
	15.6776	36.86
	15.6859	36.4
	15.6943	35.95
	15.7026	35.5
	15.7109	35.05
	15.7193	34.61
	15.7276	34.19
	15.7359	33.77
	15.7442	33.37
	15.7526	32.97
	15.7609	32.58
	15.7692	32.18
	15.7776	31.79
	15.7859	31.41
	15.7942	31.03
	15.8026	30.66
	15.8109	30.3
	15.8192	29.96
	15.8276	29.62
	15.836	29.25
	15.8442	28.92
	15.8526	28.59
	15.8609	28.27
	15.8692	27.95
	15.8776	27.64
	15.8859	27.34
	15.8942	27.05
	15.9026	26.74
	15.9109	26.44
	15.9193	26.16
	15.9276	25.88
	15.9359	25.61
	15.9442	25.35
	15.9526	25.08
	15.9609	24.83
	15.9692	24.56
	15.9776	24.33
	15.9859	24.1
	15.9942	23.85
	16.0026	23.62
	16.0109	23.4
	16.0192	23.18
	16.0276	22.97
	16.0361	22.76
	16.0442	22.54
	16.0526	22.35
	16.0609	22.16
	16.0692	21.97
	16.0776	21.79
	16.0859	21.6
	16.0942	21.42
	16.1025	21.25
	16.1109	21.07
	16.1192	20.92
	16.1276	20.76
	16.1359	20.61
	16.1442	20.46
	16.1525	20.33
	16.1609	20.2
	16.1692	20.06
	16.1775	19.94
	16.1859	19.81
	16.1942	19.7
	16.2027	19.58
	16.2109	19.48
	16.2192	19.36
	16.2275	19.26
	16.2359	19.16
	16.2442	19.08
	16.2525	18.99
	16.2609	18.9
	16.2692	18.85
	16.2775	18.77
	16.2859	18.7
	16.2942	18.63
	16.3025	18.59
	16.3109	18.54
	16.3192	18.5
	16.3276	18.47
	16.3359	18.44
	16.3442	18.41
	16.3525	18.39
	16.3609	18.37
	16.3692	18.35
	16.3775	18.36
	16.3859	18.37
	16.3942	18.39
	16.4026	18.41
	16.4109	18.43
	16.4192	18.47
	16.4275	18.52
	16.4359	18.56
	16.4442	18.62
	16.4525	18.69
	16.4609	18.77
	16.4692	18.85
	16.4775	18.93
	16.4859	19.03
	16.4942	19.13
	16.5025	19.24
	16.5109	19.36
	16.5192	19.49
	16.5276	19.62
	16.5359	19.76
	16.5442	19.92
	16.5526	20.08
	16.5609	20.26
	16.5692	20.45
	16.5775	20.64
	16.5859	20.85
	16.5942	21.05
	16.6026	21.26
	16.6109	21.48
	16.6192	21.72
	16.6275	21.97
[truncated: 450 more rows]

[truncated: 27 more sheets: Supplementary Fig. 3b, Supplementary Fig. 3c,  Supplementary Fig. 3d, Supplementary Fig. 3e, Supplementary Fig. 3f, Supplementary Fig. 3g, Supplementary Fig. 3h, Supplementary Fig. 3i, Supplementary Fig. 3j, Supplementary Fig. 3k, Supplementary Fig. 3l, Supplementary Fig. 4a, Supplementary Fig. 4b, Supplementary Fig. 4c, Supplementary Fig. 4d, Supplementary Fig. 4e, Supplementary Fig. 4f, Supplementary Fig. 9a, Supplementary Fig. 9b, Certification of the peptides …]
